# Supplementary material for: Effect of n-3 Polyunsaturated Fatty Acids Enriched Chicken Meat Consumption in Relation to Oxidative Stress Marker Levels in Young Healthy Individuals: A Randomized Double-Blind Study
Source: Antioxidants (Basel). 2025 Feb 11;14(2):204. doi: 10.3390/antiox14020204 (PMC11852193; doi:10.3390/antiox14020204)
Supplement: Supplementary file 1 [file antioxidants-14-00204-s001.zip]

Archive with 1 entries (1 files):
- antioxidants-3456351-supplementary.pdf
